# Supplementary material for: A Chromosome-Level Assembly of Blunt Snout Bream (Megalobrama amblycephala) Genome Reveals an Expansion of Olfactory Receptor Genes in Freshwater Fish
Source: Mol Biol Evol. 2021 May 18;38(10):4238–51. doi: 10.1093/molbev/msab152 (PMC8476165; doi:10.1093/molbev/msab152)
Supplement: msab152_Supplementary_Data [file msab152_supplementary_data.zip]

Archive with 2 entries (2 files):
- 2 Supplementary Tables and Figures.docx
- 3 Supplementary Note.xlsx
